# Supplementary material for: Tetramethyl Cucurbit[6]uril–Porphyrin Supramolecular Polymer Enhances Photosensitization
Source: Int J Mol Sci. 2024 Dec 4;25(23):13037. doi: 10.3390/ijms252313037 (PMC11641528; doi:10.3390/ijms252313037)
Supplement: Supplementary file 1 [file ijms-25-13037-s001.zip]

Archive with 1 entries (1 files):
- ijms-3324809-supplementary.pdf
